# Supplementary material for: Comparative transcriptome analysis provides molecular insights into heterosis of waterlogging tolerance in Chrysanthemum indicum
Source: BMC Plant Biol. 2024 Apr 10;24:259. doi: 10.1186/s12870-024-04954-4 (PMC11005212; doi:10.1186/s12870-024-04954-4)
Supplement: Supplementary file 1 — Supplementary Material 1 [file 12870_2024_4954_MOESM1_ESM.xlsx]

## Sheet: Sheet1
Table S4 Heterosis of waterlogging tolerance traits in F1 Line 95 and 98
Traits	Line 95				Line 98
	MFVW	MPH/%	HPH/%		MFVW	MPH/%	HPH/%
Score	0.28	-55.56	-70.53		1	58.73	5.26
SH	0.69	-18.82	-25.81		0.94	10.59	1.08
RL	0.61	-18.67	-32.22		0.9	20	0
SFW	0.55	-22.54	-36.78		0.91	28.17	4.6
RFW	0.35	-46.15	-52.7		0.72	10.77	-2.7
SDW	0.52	-21.21	-31.58		0.77	16.67	1.32
RDW	0.29	-32.56	-47.27		0.57	32.56	3.6
