# Supplementary material for: Comparative transcriptome analysis provides molecular insights into heterosis of waterlogging tolerance in Chrysanthemum indicum
Source: BMC Plant Biol. 2024 Apr 10;24:259. doi: 10.1186/s12870-024-04954-4 (PMC11005212; doi:10.1186/s12870-024-04954-4)
Supplement: Supplementary file 2 — Supplementary Material 2 [file 12870_2024_4954_MOESM2_ESM.xlsx]

## Sheet: Sheet1
Table S2 The statistic analysis of waterlogging tolerance index of each waterlogging-tolerant trait and MFVW in two environments
Traits	2019					2020
	Mean ± SD	CV /%	Skew.	Kurt.		Mean ± SD	CV /%	Skew.	Kurt.
Score	0.70±0.20	28.57	-1.01	0.41		0.68±0.22	32.35	-0.61	-0.33
SH	0.82±0.13	15.85	-0.76	-0.07		0.78±0.19	24.36	0.85	1.98
RL	0.76±0.11	14.47	-0.06	-0.89		0.78±0.14	17.95	0.3	0.21
SFW	0.70±0.14	20	-0.25	-0.44		0.88±0.28	31.82	0.6	0.98
RFW	0.70±0.16	22.86	-0.35	-0.81		0.32±0.19	59.38	1.19	1.42
SDW	0.75±0.14	18.67	-0.63	-0.12		0.66±0.22	33.33	0.66	0.73
RDW	0.65±0.13	20	-0.39	-0.41		0.31±0.16	51.61	1.93	4.85
MFVW	0.61±0.15	24.54	-0.56	-0.99		0.34±0.11	32.73	0.32	0.38
