# Supplementary material for: Comparative transcriptome analysis provides molecular insights into heterosis of waterlogging tolerance in Chrysanthemum indicum
Source: BMC Plant Biol. 2024 Apr 10;24:259. doi: 10.1186/s12870-024-04954-4 (PMC11005212; doi:10.1186/s12870-024-04954-4)
Supplement: Supplementary file 3 — Supplementary Material 3 [file 12870_2024_4954_MOESM3_ESM.xlsx]

## Sheet: Sheet1
Table S1 Gene-specific primers used for qRT-PCR analysis
ID	Gene name	Primer 5´→3´
1	Unigene21365-F	CGTATCTCGGCTGCATACTTCC
2	Unigene21365-R	GCTTCTCTTCGGGGTCATTG
3	Unigene101624-F	GCAACCGCAAATACAACTGAAG
4	Unigene101624-R	GAGAAGAAAACCCGAGCCTACA
5	Unigene43272-F	CTCAGGTTACTCGCCTTTTGCT
6	Unigene43272-R	CGAAGTGACGGTTTATGTGGTT
7	Unigene3146-F	TCCCTTGTAATTCTTGGGTTCAA
8	Unigene3146-R	CCTTCTGGAGTCTCGTCTGGC
9	Unigene22039-F	TGGTGGAGGAAGGTTTCTCG
10	Unigene22039-R	CCGTTTTCTTTGCTGGTGGT
11	Unigene77240-F	CACAGACCAGACAGCATCCACA
12	Unigene77240-R	ATCTCATCCATAACCACACCCA
13	CsEF1α-F	AGACGATCTGGAAAGGAGATAGAG
14	CsEF1α-R	TCATGTCACGCACAGCAAAC
