# Supplementary material for: Comparative transcriptome analysis provides molecular insights into heterosis of waterlogging tolerance in Chrysanthemum indicum
Source: BMC Plant Biol. 2024 Apr 10;24:259. doi: 10.1186/s12870-024-04954-4 (PMC11005212; doi:10.1186/s12870-024-04954-4)
Supplement: Supplementary file 7 — Supplementary Material 7 [file 12870_2024_4954_MOESM7_ESM.xlsx]

## Sheet: Sheet1
Table S5 Detailed information of the RNA-Seq data
Sample	RawDatas	CleanData(%)	CleanData(bp)	AF_Q20(%)	AF_Q30(%)	AF_N(%)	AF_GC(%)
C1-95	48647830	47,488,872 (97.62%)	7077477281	6,904,456,987 (97.56%)	6,585,613,638 (93.05%)	212,102 (0.00%)	3,092,510,263 (43.70%)
C2-95	49309744	48,293,364 (97.94%)	7206627721	7,026,222,673 (97.50%)	6,697,158,389 (92.93%)	221,470 (0.00%)	3,149,756,583 (43.71%)
C3-95	52921378	51,956,884 (98.18%)	7762488061	7,559,006,737 (97.38%)	7,193,512,102 (92.67%)	185,577 (0.00%)	3,376,755,318 (43.50%)
C1-98	50069134	48,921,726 (97.71%)	7302806887	7,108,871,991 (97.34%)	6,761,698,943 (92.59%)	216,992 (0.00%)	3,056,367,127 (41.85%)
C2-98	48645052	47,491,010 (97.63%)	7081848336	6,893,339,470 (97.34%)	6,557,752,452 (92.60%)	230,928 (0.00%)	2,964,072,303 (41.85%)
C3-98	52914880	51,660,930 (97.63%)	7715514306	7,494,255,787 (97.13%)	7,106,504,913 (92.11%)	181,559 (0.00%)	3,220,650,479 (41.74%)
C1-NC	49123218	47,988,362 (97.69%)	7154622282	6,975,873,822 (97.50%)	6,652,499,305 (92.98%)	210,680 (0.00%)	3,166,781,527 (44.26%)
C2-NC	48165634	46,856,646 (97.28%)	6991409855	6,820,471,118 (97.56%)	6,503,256,797 (93.02%)	209,503 (0.00%)	3,103,844,063 (44.40%)
C3-NC	48815366	47,522,872 (97.35%)	7092676605	6,912,191,748 (97.46%)	6,584,999,252 (92.84%)	212,652 (0.00%)	3,145,010,688 (44.34%)
C1-NJ	54938534	53,974,204 (98.24%)	8064364510	7,846,450,484 (97.30%)	7,456,494,272 (92.46%)	179,316 (0.00%)	3,496,798,333 (43.36%)
C2-NJ	53847828	52,820,294 (98.09%)	7883525026	7,684,667,842 (97.48%)	7,322,130,926 (92.88%)	248,422 (0.00%)	3,412,396,690 (43.29%)
C3-NJ	49497242	48,465,946 (97.92%)	7226353930	7,044,197,115 (97.48%)	6,714,831,082 (92.92%)	227,623 (0.00%)	3,130,332,533 (43.32%)
W1-95	49728962	48,631,264 (97.79%)	7249365684	7,058,602,104 (97.37%)	6,718,453,615 (92.68%)	217,670 (0.00%)	3,186,518,723 (43.96%)
W2-95	47941788	46,745,400 (97.50%)	6967015090	6,790,442,169 (97.47%)	6,472,219,182 (92.90%)	216,225 (0.00%)	3,048,033,001 (43.75%)
W3-95	49395904	48,259,492 (97.70%)	7196516921	6,998,774,042 (97.25%)	6,651,414,374 (92.43%)	229,587 (0.00%)	3,102,582,920 (43.11%)
W1-98	48468314	47,487,688 (97.98%)	7091064689	6,905,113,946 (97.38%)	6,571,667,439 (92.68%)	220,853 (0.00%)	2,961,428,496 (41.76%)
W2-98	51476386	50,397,918 (97.90%)	7524260397	7,331,926,754 (97.44%)	6,981,458,354 (92.79%)	236,964 (0.00%)	3,145,713,298 (41.81%)
W3-98	53757374	52,674,838 (97.99%)	7864683085	7,667,796,475 (97.50%)	7,307,654,607 (92.92%)	247,682 (0.00%)	3,278,469,341 (41.69%)
W1-NC	49225412	48,207,588 (97.93%)	7190869147	7,007,592,998 (97.45%)	6,674,343,348 (92.82%)	177,976 (0.00%)	3,209,061,893 (44.63%)
W2-NC	53373086	52,188,282 (97.78%)	7784858380	7,576,142,361 (97.32%)	7,203,447,240 (92.53%)	178,787 (0.00%)	3,461,723,195 (44.47%)
W3-NC	53518004	52,264,782 (97.66%)	7798345517	7,574,376,702 (97.13%)	7,186,218,591 (92.15%)	182,020 (0.00%)	3,413,707,849 (43.77%)
W1-NJ	48794448	47,683,498 (97.72%)	7105235377	6,920,198,953 (97.40%)	6,590,352,750 (92.75%)	221,396 (0.00%)	3,077,043,851 (43.31%)
W2-NJ	51394658	49,934,272 (97.16%)	7436905417	7,233,392,380 (97.26%)	6,876,403,132 (92.46%)	201,618 (0.00%)	3,213,972,827 (43.22%)
W3-NJ	51374796	50,013,886 (97.35%)	7447799689	7,223,382,553 (96.99%)	6,842,440,037 (91.87%)	218,606 (0.00%)	3,229,026,351 (43.36%)
Note: The control group is prefixed with C; The 9-day waterlogging stress treatment group is prefixed with W; the numbers after C and W represent cDNA libraries established based on different biological replicates; NC = C. indicum (Nanchang), NJ = C. indicum (Nanjing). AF means After filter.
