# Supplementary material for: Comparative transcriptome analysis provides molecular insights into heterosis of waterlogging tolerance in Chrysanthemum indicum
Source: BMC Plant Biol. 2024 Apr 10;24:259. doi: 10.1186/s12870-024-04954-4 (PMC11005212; doi:10.1186/s12870-024-04954-4)
Supplement: Supplementary file 8 — Supplementary Material 8 [file 12870_2024_4954_MOESM8_ESM.xlsx]

## Sheet: Sheet1
Table S3 Comprehensive evaluation of waterlogging tolerance for C. indicum (Nanchang), C. indicum (Nanjing) and their F1 hybrids
MFVW range	Grades	Line number(MFVW)	Proportions/%
MFVW ≥ 0.650	HWT	13(0.74)、17(0.68)、19(0.68)、25(0.65)、32(0.65)、 98(0.68)、204(0.66)、NC(0.65)	5.63
0.578 ≤ MFVW < 0.650	WT	12(0.62)、15(0.62)、18(0.64)、55(0.64)、122(0.61)、 131(0.61)、133(0.65)、135(0.60)、151(0.60)、161(0.64)、162(0.62)、163(0.60)、164(0.61)、225(0.64)、226(0.59)、274(0.61)	11.27
0.352 ≤ MFVW < 0.578	MWT	1(0.41)、2(0.43)、3(0.44)、5(0.53)、6(0.50)、7(0.50)、 8(0.46)、9(0.53)、10(0.41)、11(0.39)、14(0.55)、 16(0.54)、20(0.36)、22(0.48)、23(0.43)、24(0.52)、 27(0.53)、28(0.39)、31(0.57)、34(0.51)、36(0.56)、 37(0.53)、38(0.39)、39(0.43)、41(0.45)、45(0.46)、 50(0.38)、54(0.57)、57(0.56)、58(0.48)、59(0.47)、 61(0.55)、64(0.50)、70(0.48)、71(0.47)、73(0.45)、 75(0.39)、79(0.57)、81(0.53)、84(0.53)、85(0.54)、 86(0.36)、87(0.48)、88(0.53)、89(…	67.61
0.280 ≤ MFVW < 0.352	WS	43(0.35)、44(0.35)、56(0.31)、91(0.29)、94(0.32)、 112(0.35)、117(0.33)、156(0.30)、178(0.32)、189(0.34)、 206(0.30)、216(0.34)、222(0.35)、233(0.30)、269(0.34)	10.56
MFVW < 0.280	HWS	35(0.24)、69(0.28)、95(0.18)、217(0.20)、254(0.24)、 260(0.25)、NJ(0.25)	4.93
