# Supplementary material for: Comparative transcriptome analysis provides molecular insights into heterosis of waterlogging tolerance in Chrysanthemum indicum
Source: BMC Plant Biol. 2024 Apr 10;24:259. doi: 10.1186/s12870-024-04954-4 (PMC11005212; doi:10.1186/s12870-024-04954-4)
Supplement: Supplementary file 9 — Supplementary Material 9 [file 12870_2024_4954_MOESM9_ESM.xlsx]

## Sheet: 55个牛逼基因
Table S10 FPKM, gene description and KEGG pathway of 55 overlapping differentially expressed genes enriched in GO terms in response to stress
Gene id	FPKM								Symbol	Description	KEGG-A class	KEGG-B class	KEGG Pathway
	C-95	C-98	C-NC	C-NJ	W-95	W-98	W-NC	W-NJ
Unigene0000711	0.196667	0.846667	0.533333	0.41	1.40667	7.56667	1.97333	2.5	HSP70	heat shock protein 70, partial [Withania somnifera]	Genetic Information Processing;Genetic Information Processing;Cellular Processes	Folding, sorting and degradation;Transcription;Transport and catabolism	ko04141//Protein processing in endoplasmic reticulum;ko03040//Spliceosome;ko04144//Endocytosis
Unigene0000794	33.4367	93.99	35.1067	27.1533	156.313	444.977	108.553	60.23	PUMP5	uncoupling protein 5 [Artemisia annua]	-	-	-
Unigene0003146	5.71	25.52	8.25333	10.77	136.437	236.697	49.0633	57.1333	LOX1	lipoxygenase 1 [Artemisia annua]	Metabolism;Metabolism;Metabolism;Metabolism	Global and overview maps;Global and overview maps;Lipid metabolism;Lipid metabolism	ko01100//Metabolic pathways;ko01110//Biosynthesis of secondary metabolites;ko00592//alpha-Linolenic acid metabolism;ko00591//Linoleic acid metabolism
Unigene0004306	13.5133	86.67	12.64	18.4233	303.623	649.057	221.17	231.44	At2g40140	Ankyrin repeat-containing protein [Artemisia annua]	-	-	-
Unigene0006499	1.18333	2.33667	0.983333	0.536667	31.2633	70.02	19.0833	14.5433	NLP3	NIN-like protein, partial [Chrysanthemum x morifolium]	-	-	-
Unigene0007530	4.56333	23.23	14.07	12.5233	68.85	334.737	54.5367	27.2733	LOX1.5	linoleate 9S-lipoxygenase A [Artemisia annua]	Metabolism	Lipid metabolism	ko00591//Linoleic acid metabolism
Unigene0009927	9.42333	33.7767	5.99333	9.64	110.023	215.993	55.66	62.87	CML38	EF-hand domain pair [Artemisia annua]	Organismal Systems	Environmental adaptation	ko04626//Plant-pathogen interaction
Unigene0010230	6.74	15.07	3.40667	6.67	24.3433	44.56	17.7767	17.9	PUB23	zinc finger, RING/FYVE/PHD-type, Armadillo-type fold protein [Artemisia annua]	-	-	-
Unigene0010967	31.44	82.4933	25.4733	38.2167	109.87	233.05	82.7967	97.7367	ATL54	zinc finger, RING/FYVE/PHD-type [Artemisia annua]	-	-	-
Unigene0012003	0.586667	1.38	1.31	1.08667	5.33333	20.0667	7.99333	4.06333	MMK2	MPK4.2, partial [Chrysanthemum x morifolium]	Organismal Systems;Environmental Information Processing	Environmental adaptation;Signal transduction	ko04626//Plant-pathogen interaction;ko04016//MAPK signaling pathway - plant
Unigene0018851	8.30667	21.7033	9.87333	10.5767	91.6133	197.21	48.6633	58.0533	At1g64760	O-Glycosyl hydrolases family 17 protein [Artemisia annua]	-	-	-
Unigene0020334	23.9433	56.0333	33.6967	40.0733	137.56	400.223	102.733	128.293	At4g24290	membrane attack complex component/perforin (MACPF) domain-containing protein [Artemisia annua]	-	-	-
Unigene0020663	23.5867	47.43	17.3433	19.8433	104.05	175.777	58.3467	97.05	CRPK1	protein kinase superfamily protein [Artemisia annua]	-	-	-
Unigene0020876	3.39333	9.49333	2.25667	4.14333	16.2333	48.7867	5.56333	10.1967	RHA2A	RING-H2 finger protein 2B [Artemisia annua]	-	-	-
Unigene0022039	36.08	59.5267	37.2467	26.72	234.99	359.467	209.91	140.93	PER47	peroxidase superfamily protein [Artemisia annua]	Metabolism;Metabolism;Metabolism	Global and overview maps;Global and overview maps;Biosynthesis of other secondary metabolites	ko01100//Metabolic pathways;ko01110//Biosynthesis of secondary metabolites;ko00940//Phenylpropanoid biosynthesis
Unigene0023862	6.96	26.9333	8.98667	14.6667	160.987	221.983	65.38	70.8833	LOX1	lipoxygenase 1 [Artemisia annua]	Metabolism;Metabolism;Metabolism;Metabolism	Global and overview maps;Global and overview maps;Lipid metabolism;Lipid metabolism	ko01100//Metabolic pathways;ko01110//Biosynthesis of secondary metabolites;ko00592//alpha-Linolenic acid metabolism;ko00591//Linoleic acid metabolism
Unigene0024813	37.2833	48.74	26.6433	28.0467	92.3133	134.207	69.6867	57.8333	ASK1	glycogen synthase kinase-3 [Artemisia annua]	-	-	-
Unigene0025816	1.10667	1.59	0.95	0.343333	51.35	71.64	29.4467	20.7567	--	NIN-like protein [Artemisia annua]	-	-	-
Unigene0031048	12.07	27.8467	9.9	21.22	48.7867	248.307	40.2967	52.7333	DOX1	peroxidase superfamily protein [Artemisia annua]	Metabolism	Lipid metabolism	ko00592//alpha-Linolenic acid metabolism
Unigene0040389	0.47	0.873333	0.536667	0.66	18.64	34.4933	16.8233	16.6367	RPK2	protein kinase-like domain-containing protein [Artemisia annua]	-	-	-
Unigene0041223	39.6433	87.7033	38.3533	35.6933	150.5	341.58	184.863	143.49	WRKY6	WRKY42 [Chrysanthemum x morifolium]	-	-	-
Unigene0043272	48.1	157.077	72.97	69.9033	177.503	417.753	164.55	143.027	--	DCD (Development and Cell Death) domain protein [Artemisia annua]	-	-	-
Unigene0052108	16.88	48.0467	22.94	23.12	128.577	254.71	99.62	113.41	At4g33920	protein phosphatase 2C family protein [Artemisia annua]	-	-	-
Unigene0058593	8.35667	20.7633	7.40333	7.97333	23.2033	85.23	21.9	17.4567	At4g16820	Lipase, class 3 [Artemisia annua]	-	-	-
Unigene0061530	1.11333	2.59333	1.10667	1.73	8.45667	34.9667	3.88667	4.67333	ACA7	bifunctional monodehydroascorbate reductase and carbonic anhydrase nectarin-3 [Artemisia annua]	Metabolism;Metabolism	Global and overview maps;Energy metabolism	ko01100//Metabolic pathways;ko00910//Nitrogen metabolism
Unigene0061638	0.3	1.58667	0.32	0.483333	1.89333	7.58667	3.26667	1.95667	GPXHA-2	phospholipid hydroperoxide glutathione peroxidase [Artemisia annua]	Metabolism;Metabolism;Metabolism	Global and overview maps;Metabolism of other amino acids;Lipid metabolism	ko01100//Metabolic pathways;ko00480//Glutathione metabolism;ko00590//Arachidonic acid metabolism
Unigene0062229	2.04667	7.59333	2.4	2.99	8.17333	25.1233	8.44667	9.85667	--	serine aminopeptidase, S33, Alpha/Beta hydrolase fold protein [Artemisia annua]	-	-	-
Unigene0065212	2.47333	9.80333	2.53667	2.99	18.0667	48.8833	17.9433	17.4633	PUB22	E3 ubiquitin-protein ligase PUB23-like [Lactuca sativa]	-	-	-
Unigene0067836	17.1333	61.8133	19.6633	23.4167	128.443	241.117	71.48	89.8767	MYC2	transcription factor MYC2, partial [Chrysanthemum boreale]	Environmental Information Processing;Environmental Information Processing	Signal transduction;Signal transduction	ko04075//Plant hormone signal transduction;ko04016//MAPK signaling pathway - plant
Unigene0069290	0.493333	1.06667	0.186667	0.66	2.39333	10.93	2.10333	1.89333	HSP22	Alpha crystallin/Hsp20 domain-containing protein [Artemisia annua]	Genetic Information Processing	Folding, sorting and degradation	ko04141//Protein processing in endoplasmic reticulum
Unigene0070607	0.04	0.29	0.0566667	0.106667	2.04667	15.21	1.75333	0.98	--	C2 domain-containing protein [Artemisia annua]	-	-	-
Unigene0071102	15.2333	32.1033	16.21	15.0667	58.9467	153.563	63.1233	47.4933	PERK1	serine/threonine/dual specificity protein kinase, catalytic domain-containing protein [Artemisia annua]	-	-	-
Unigene0072913	9.47667	27.9633	5.93333	9.30667	224.693	321.803	77.61	110.137	SAP12	Zinc finger, AN1-type [Artemisia annua]	-	-	-
Unigene0074762	20.9233	94.5467	39.78	37.6967	80.5767	272.09	87.0233	81.5733	ERD15	protein EARLY RESPONSIVE TO DEHYDRATION 15 [Lactuca sativa]	-	-	-
Unigene0075115	76.5367	298.837	50.06	81.74	419.433	1208.9	241.517	258.99	PUB23	E3 ubiquitin-protein ligase PUB23-like [Lactuca sativa]	-	-	-
Unigene0075723	78.9533	316.557	78.7033	78.4133	790.317	957.413	450.833	510.443	ROH1	UPF0496 protein [Actinidia chinensis var. chinensis] [Actinidia chinensis]	-	-	-
Unigene0076621	10.65	23.82	14.7733	11.64	29.8233	72.44	31.6533	26.6867	WRKY17	WRKY12 [Chrysanthemum x morifolium]	-	-	-
Unigene0078779	10.3067	26.3433	16.5267	10.3633	71.9733	202.757	63.9233	24.4967	B120	S-locus glycoprotein domain-containing protein [Artemisia annua]	-	-	-
Unigene0079112	1.24	2.13333	1.02333	1.08	3.69	8.58667	3.53	2.47333	RGLG4	ca(2)-dependent phospholipid-binding protein (Copine) family [Artemisia annua]	-	-	-
Unigene0090805	0.0966667	0.24	0.16	0.106667	1.16333	4.93333	1.24	0.59	SIGA	RNA polymerase sigma-70 [Artemisia annua]	-	-	-
Unigene0091454	13.27	35.1133	9.15	11.69	47.9933	115.167	48.1933	33.03	RPK2	serine/threonine/dual specificity protein kinase, catalytic domain-containing protein [Artemisia annua]	-	-	-
Unigene0091961	0.273333	2.65667	0.346667	1.31667	10.0733	57.16	2.80667	7.77	HSC80	heat shock cognate protein 80 [Quercus lobata]	-	-	-
Unigene0095934	4.81	12.0133	1.25	4.72	18.35	51.95	12.48	22.8833	SOBIR1	death-associated protein kinase 1, Leucine-rich repeat domain, L domain-like protein [Artemisia annua]	-	-	-
Unigene0095957	0.33	1.62667	0.28	0.48	46.4367	63.0067	20.96	13.0233	ERF017	ethylene-responsive transcription factor ERF017-like [Helianthus annuus]	-	-	-
Unigene0100126	1.53333	2.48667	1.07	1.31	2.49333	16.1767	4.38	5.41333	NIA	nitrate reductase [Artemisia annua]	Metabolism;Metabolism	Global and overview maps;Energy metabolism	ko01100//Metabolic pathways;ko00910//Nitrogen metabolism
Unigene0101624	206.617	571.48	232.483	224.723	1483.85	2815.84	1216.72	1191.44	NHL3	late embryogenesis abundant (LEA) hydroxyproline-rich glycoprotein family [Artemisia annua]	-	-	-
Unigene0107547	21.2133	44.29	22.2	16.9667	66.4433	133.89	54.8467	43.5867	HEMA2	tetrapyrrole biosynthesis, glutamyl-tRNA reductase, NAD(P)-binding domain protein [Artemisia annua]	Metabolism;Metabolism;Metabolism	Global and overview maps;Global and overview maps;Metabolism of cofactors and vitamins	ko01100//Metabolic pathways;ko01110//Biosynthesis of secondary metabolites;ko00860//Porphyrin and chlorophyll metabolism
Unigene0110134	2.87333	8.8	11.8933	8.65	50.9333	168.41	46.0267	33.57	PIX13	protein kinase superfamily protein [Artemisia annua]	-	-	-
Unigene0112757	0.76	2.5	1.49	0.613333	2.87333	7.3	3.14333	2.06333	IAA18	PB1 domain, AUX/IAA protein [Artemisia annua]	Environmental Information Processing	Signal transduction	ko04075//Plant hormone signal transduction
Unigene0114129	10.84	23.8533	11.6467	9.5	76.4433	92.2	46.7067	36.1933	BPA1	binding partner of ACD11 1-like [Cynara cardunculus var. scolymus] [Cynara cardunculus]	-	-	-
Unigene0115260	3.85	5.27667	1.64333	2.1	40.7267	62.82	12.2933	26.8467	NDR1	protein NDR1-like [Lactuca sativa]	-	-	-
Unigene0120631	6.92333	58.6533	9.18667	8.28	42.2767	224.567	36.8267	41.8967	--	polyprenyltransferase 1 [Artemisia annua]	-	-	-
Unigene0124391	0.6	2.10667	2.61333	1.92	10.4	26.2033	9.08667	9.89	PXC3	Leucine-rich repeat-containing protein [Artemisia annua]	-	-	-
Unigene0124910	2.63667	2.28333	0.663333	1.18	6.65333	15.3767	1.87333	5.00333	PER64	heme peroxidase [Artemisia annua]	Metabolism;Metabolism;Metabolism	Global and overview maps;Global and overview maps;Biosynthesis of other secondary metabolites	ko01100//Metabolic pathways;ko01110//Biosynthesis of secondary metabolites;ko00940//Phenylpropanoid biosynthesis
Unigene0125744	23.4167	54.9967	8.8	28.85	50.7733	149.427	29.0067	60.71	SOBIR1	leucine-rich repeat protein kinase family protein [Artemisia annua]	-	-	-
