# Supplementary material for: Comparative transcriptome analysis provides molecular insights into heterosis of waterlogging tolerance in Chrysanthemum indicum
Source: BMC Plant Biol. 2024 Apr 10;24:259. doi: 10.1186/s12870-024-04954-4 (PMC11005212; doi:10.1186/s12870-024-04954-4)
Supplement: Supplementary file 10 — Supplementary Material 10 [file 12870_2024_4954_MOESM10_ESM.xlsx]

## Sheet: Sheet1
Table S8 GO biological process terminology with significant enrichment of 2132 common down-regulated differentially expressed genes shared by line 98
GO ID	description	gene number (ratio)	p.adjust
GO:0009451	RNA modification	79 (5.95%)	0
GO:0022613	ribonucleoprotein complex biogenesis	49 (3.69%)	0
GO:0051234	establishment of localization	413 (31.12%)	0
GO:0051179	localization	429 (32.33%)	0
GO:0006810	transport	392 (29.54%)	0
GO:0071702	organic substance transport	208 (15.67%)	0
GO:1902578	single-organism localization	319 (24.04%)	7e-06
GO:0044765	single-organism transport	316 (23.81%)	8e-06
GO:0072527	pyrimidine-containing compound metabolic process	43 (3.24%)	2.1e-05
GO:0072528	pyrimidine-containing compound biosynthetic process	38 (2.86%)	0.000138
GO:0071705	nitrogen compound transport	67 (5.05%)	0.000138
GO:0000469	cleavage involved in rRNA processing	8 (0.6%)	0.000512
GO:0008104	protein localization	159 (11.98%)	0.000527
GO:0006220	pyrimidine nucleotide metabolic process	36 (2.71%)	0.000679
GO:0006221	pyrimidine nucleotide biosynthetic process	35 (2.64%)	0.000679
GO:0015833	peptide transport	22 (1.66%)	0.001371
GO:0006364	rRNA processing	12 (0.9%)	0.001617
GO:0042886	amide transport	23 (1.73%)	0.001617
GO:0009812	flavonoid metabolic process	25 (1.88%)	0.002321
GO:0033036	macromolecule localization	162 (12.21%)	0.002321
GO:0034470	ncRNA processing	17 (1.28%)	0.002426
GO:0006820	anion transport	82 (6.18%)	0.002426
GO:0009699	phenylpropanoid biosynthetic process	33 (2.49%)	0.002862
GO:0045184	establishment of protein localization	134 (10.1%)	0.004563
GO:0009698	phenylpropanoid metabolic process	37 (2.79%)	0.004742
GO:0006811	ion transport	162 (12.21%)	0.005007
GO:0015031	protein transport	133 (10.02%)	0.005712
GO:0042254	ribosome biogenesis	12 (0.9%)	0.006665
GO:0006403	RNA localization	16 (1.21%)	0.009226
GO:0050657	nucleic acid transport	16 (1.21%)	0.009226
GO:0050658	RNA transport	16 (1.21%)	0.009226
GO:0051236	establishment of RNA localization	16 (1.21%)	0.009226
GO:0006405	RNA export from nucleus	14 (1.06%)	0.01003
GO:0051168	nuclear export	14 (1.06%)	0.01003
GO:0006863	purine nucleobase transport	4 (0.3%)	0.012379
GO:0044699	single-organism process	955 (71.97%)	0.014628
GO:0015698	inorganic anion transport	37 (2.79%)	0.015022
GO:0015931	nucleobase-containing compound transport	22 (1.66%)	0.017228
GO:0015851	nucleobase transport	9 (0.68%)	0.020207
GO:0010087	phloem or xylem histogenesis	17 (1.28%)	0.021496
GO:0006970	response to osmotic stress	114 (8.59%)	0.032049
GO:0034613	cellular protein localization	110 (8.29%)	0.03611
GO:0009891	positive regulation of biosynthetic process	23 (1.73%)	0.03611
GO:0016129	phytosteroid biosynthetic process	21 (1.58%)	0.036276
GO:0070727	cellular macromolecule localization	110 (8.29%)	0.038381
