# Supplementary material for: Comparative transcriptome analysis provides molecular insights into heterosis of waterlogging tolerance in Chrysanthemum indicum
Source: BMC Plant Biol. 2024 Apr 10;24:259. doi: 10.1186/s12870-024-04954-4 (PMC11005212; doi:10.1186/s12870-024-04954-4)
Supplement: Supplementary file 11 — Supplementary Material 11 [file 12870_2024_4954_MOESM11_ESM.xlsx]

## Sheet: Sheet1
Table S9 Significantly enriched GO biological process terms for 5069 unique overdominance expression genes of line 98 under waterlogging stress
GO ID	description	gene number (ratio)	p.adjust
GO:0009699	phenylpropanoid biosynthetic process	96 (2.59%)	0
GO:1902578	single-organism localization	843 (22.77%)	0
GO:0044765	single-organism transport	836 (22.58%)	0
GO:0009698	phenylpropanoid metabolic process	108 (2.92%)	0
GO:0006970	response to osmotic stress	345 (9.32%)	0
GO:0009719	response to endogenous stimulus	527 (14.23%)	0
GO:0051234	establishment of localization	1030 (27.82%)	0
GO:0051179	localization	1072 (28.95%)	0
GO:0044699	single-organism process	2677 (72.29%)	0
GO:0042221	response to chemical	1069 (28.87%)	0
GO:0006810	transport	972 (26.25%)	0
GO:0006811	ion transport	444 (11.99%)	0
GO:0006950	response to stress	1070 (28.9%)	0
GO:0008219	cell death	180 (4.86%)	0
GO:0044281	small molecule metabolic process	955 (25.79%)	0
GO:0050896	response to stimulus	1712 (46.23%)	0
GO:0016265	death	189 (5.1%)	0
GO:0007165	signal transduction	507 (13.69%)	0
GO:0044763	single-organism cellular process	2112 (57.03%)	0
GO:0023052	signaling	507 (13.69%)	0
GO:0044700	single organism signaling	507 (13.69%)	0
GO:0010033	response to organic substance	715 (19.31%)	0
GO:0009308	amine metabolic process	81 (2.19%)	0
GO:0044711	single-organism biosynthetic process	611 (16.5%)	0
GO:0044710	single-organism metabolic process	1642 (44.34%)	0
GO:0010243	response to organonitrogen compound	150 (4.05%)	0
GO:0007154	cell communication	595 (16.07%)	0
GO:0044550	secondary metabolite biosynthetic process	139 (3.75%)	1e-06
GO:0006820	anion transport	210 (5.67%)	1e-06
GO:0070838	divalent metal ion transport	94 (2.54%)	1e-06
GO:0045229	external encapsulating structure organization	237 (6.4%)	1e-06
GO:0019748	secondary metabolic process	216 (5.83%)	1e-06
GO:0072511	divalent inorganic cation transport	94 (2.54%)	1e-06
GO:0006812	cation transport	289 (7.8%)	1e-06
GO:0009725	response to hormone	443 (11.96%)	2e-06
GO:0012501	programmed cell death	164 (4.43%)	2e-06
GO:0043436	oxoacid metabolic process	692 (18.69%)	2e-06
GO:0006082	organic acid metabolic process	692 (18.69%)	2e-06
GO:0006576	cellular biogenic amine metabolic process	65 (1.76%)	3e-06
GO:0044106	cellular amine metabolic process	68 (1.84%)	3e-06
GO:0071554	cell wall organization or biogenesis	251 (6.78%)	8e-06
GO:0010941	regulation of cell death	154 (4.16%)	9e-06
GO:0043067	regulation of programmed cell death	154 (4.16%)	9e-06
GO:0002252	immune effector process	65 (1.76%)	1e-05
GO:0019752	carboxylic acid metabolic process	643 (17.36%)	1.6e-05
GO:0071702	organic substance transport	477 (12.88%)	1.6e-05
GO:0001101	response to acid chemical	423 (11.42%)	1.9e-05
GO:0051273	beta-glucan metabolic process	97 (2.62%)	2e-05
GO:0006595	polyamine metabolic process	36 (0.97%)	2.2e-05
GO:0006694	steroid biosynthetic process	93 (2.51%)	4e-05
GO:0022613	ribonucleoprotein complex biogenesis	75 (2.03%)	6.9e-05
GO:0008202	steroid metabolic process	96 (2.59%)	8.1e-05
GO:0032870	cellular response to hormone stimulus	268 (7.24%)	9.1e-05
GO:0071495	cellular response to endogenous stimulus	268 (7.24%)	9.1e-05
GO:0044283	small molecule biosynthetic process	265 (7.16%)	0.00012
GO:0006558	L-phenylalanine metabolic process	14 (0.38%)	0.000137
GO:1902221	erythrose 4-phosphate/phosphoenolpyruvate family amino acid metabolic process	14 (0.38%)	0.000137
GO:0030001	metal ion transport	185 (5%)	0.000139
GO:0043207	response to external biotic stimulus	422 (11.4%)	0.000139
GO:0051707	response to other organism	417 (11.26%)	0.000157
GO:0032787	monocarboxylic acid metabolic process	462 (12.48%)	0.00018
GO:0071555	cell wall organization	150 (4.05%)	0.00018
GO:0009607	response to biotic stimulus	428 (11.56%)	0.000189
GO:0051260	protein homooligomerization	9 (0.24%)	0.000226
GO:0009755	hormone-mediated signaling pathway	264 (7.13%)	0.000228
GO:0051704	multi-organism process	454 (12.26%)	0.000228
GO:0009072	aromatic amino acid family metabolic process	56 (1.51%)	0.000228
GO:0009891	positive regulation of biosynthetic process	56 (1.51%)	0.000264
GO:0015711	organic anion transport	112 (3.02%)	0.000278
GO:0030243	cellulose metabolic process	62 (1.67%)	0.000316
GO:0006575	cellular modified amino acid metabolic process	41 (1.11%)	0.000366
GO:0015849	organic acid transport	103 (2.78%)	0.000383
GO:0046942	carboxylic acid transport	103 (2.78%)	0.000383
GO:0005975	carbohydrate metabolic process	509 (13.75%)	0.000405
GO:0051716	cellular response to stimulus	715 (19.31%)	0.000444
GO:0006633	fatty acid biosynthetic process	69 (1.86%)	0.000492
GO:0015833	peptide transport	42 (1.13%)	0.000543
GO:0006637	acyl-CoA metabolic process	51 (1.38%)	0.000546
GO:0016128	phytosteroid metabolic process	51 (1.38%)	0.000546
GO:0035383	thioester metabolic process	51 (1.38%)	0.000546
GO:0006629	lipid metabolic process	437 (11.8%)	0.000578
GO:0008104	protein localization	379 (10.23%)	0.000624
GO:0072330	monocarboxylic acid biosynthetic process	72 (1.94%)	0.000665
GO:0006631	fatty acid metabolic process	176 (4.75%)	0.00073
GO:0006972	hyperosmotic response	68 (1.84%)	0.00073
GO:0009451	RNA modification	116 (3.13%)	0.000741
GO:0009605	response to external stimulus	575 (15.53%)	0.00079
GO:0016129	phytosteroid biosynthetic process	49 (1.32%)	0.000855
GO:0006605	protein targeting	245 (6.62%)	0.000855
GO:0043648	dicarboxylic acid metabolic process	35 (0.95%)	0.000917
GO:0070727	cellular macromolecule localization	285 (7.7%)	0.000921
GO:0034613	cellular protein localization	284 (7.67%)	0.000945
GO:1901698	response to nitrogen compound	178 (4.81%)	0.000985
GO:0040007	growth	202 (5.46%)	0.001248
GO:0006886	intracellular protein transport	277 (7.48%)	0.001248
GO:0034754	cellular hormone metabolic process	44 (1.19%)	0.001401
GO:0033036	macromolecule localization	395 (10.67%)	0.001503
GO:0016053	organic acid biosynthetic process	201 (5.43%)	0.001672
GO:0046394	carboxylic acid biosynthetic process	201 (5.43%)	0.001672
GO:0042886	amide transport	43 (1.16%)	0.001773
GO:0000160	phosphorelay signal transduction system	61 (1.65%)	0.002103
GO:0048588	developmental cell growth	93 (2.51%)	0.002137
GO:0051641	cellular localization	360 (9.72%)	0.002152
GO:0071705	nitrogen compound transport	136 (3.67%)	0.002753
GO:0016049	cell growth	144 (3.89%)	0.002924
GO:0048589	developmental growth	112 (3.02%)	0.003051
GO:0043476	pigment accumulation	53 (1.43%)	0.00312
GO:0043478	pigment accumulation in response to UV light	53 (1.43%)	0.00312
GO:0043479	pigment accumulation in tissues in response to UV light	53 (1.43%)	0.00312
GO:0043480	pigment accumulation in tissues	53 (1.43%)	0.00312
GO:0051552	flavone metabolic process	13 (0.35%)	0.003143
GO:0051553	flavone biosynthetic process	13 (0.35%)	0.003143
GO:0042546	cell wall biogenesis	78 (2.11%)	0.00329
GO:0022622	root system development	98 (2.65%)	0.003363
GO:0048364	root development	98 (2.65%)	0.003363
GO:0043473	pigmentation	53 (1.43%)	0.003365
GO:1902582	single-organism intracellular transport	272 (7.35%)	0.003366
GO:0009806	lignan metabolic process	8 (0.22%)	0.003371
GO:0015698	inorganic anion transport	83 (2.24%)	0.003371
GO:0015031	protein transport	323 (8.72%)	0.003371
GO:0045184	establishment of protein localization	323 (8.72%)	0.003619
GO:0046907	intracellular transport	330 (8.91%)	0.003619
GO:0010035	response to inorganic substance	301 (8.13%)	0.004103
GO:0051649	establishment of localization in cell	333 (8.99%)	0.004103
GO:0009694	jasmonic acid metabolic process	68 (1.84%)	0.00541
GO:0010038	response to metal ion	263 (7.1%)	0.005961
GO:0008610	lipid biosynthetic process	224 (6.05%)	0.006209
GO:0046165	alcohol biosynthetic process	70 (1.89%)	0.006209
GO:1901617	organic hydroxy compound biosynthetic process	71 (1.92%)	0.007324
GO:0015714	phosphoenolpyruvate transport	4 (0.11%)	0.008249
GO:0009826	unidimensional cell growth	53 (1.43%)	0.008854
GO:0048528	post-embryonic root development	34 (0.92%)	0.011612
GO:0009807	lignan biosynthetic process	7 (0.19%)	0.011938
GO:0044085	cellular component biogenesis	337 (9.1%)	0.011938
GO:0006865	amino acid transport	53 (1.43%)	0.011975
GO:1901605	alpha-amino acid metabolic process	116 (3.13%)	0.011975
GO:0006066	alcohol metabolic process	96 (2.59%)	0.012644
GO:0071310	cellular response to organic substance	336 (9.07%)	0.014389
GO:0044262	cellular carbohydrate metabolic process	191 (5.16%)	0.014868
GO:0071669	plant-type cell wall organization or biogenesis	86 (2.32%)	0.017272
GO:0009808	lignin metabolic process	16 (0.43%)	0.019489
GO:0015748	organophosphate ester transport	41 (1.11%)	0.020142
GO:0060560	developmental growth involved in morphogenesis	55 (1.49%)	0.020606
GO:0098542	defense response to other organism	108 (2.92%)	0.022144
GO:0009608	response to symbiont	25 (0.68%)	0.022144
GO:0009737	response to abscisic acid	39 (1.05%)	0.022144
GO:0006498	N-terminal protein lipidation	55 (1.49%)	0.022144
GO:0070887	cellular response to chemical stimulus	342 (9.24%)	0.02228
GO:0031365	N-terminal protein amino acid modification	55 (1.49%)	0.024104
GO:0097305	response to alcohol	39 (1.05%)	0.024511
GO:0002376	immune system process	181 (4.89%)	0.025027
GO:1901135	carbohydrate derivative metabolic process	195 (5.27%)	0.025962
GO:0009966	regulation of signal transduction	50 (1.35%)	0.025962
GO:0023051	regulation of signaling	50 (1.35%)	0.025962
GO:1901615	organic hydroxy compound metabolic process	172 (4.64%)	0.027904
GO:0009683	indoleacetic acid metabolic process	31 (0.84%)	0.029358
GO:0006497	protein lipidation	56 (1.51%)	0.029358
GO:0042157	lipoprotein metabolic process	56 (1.51%)	0.029358
GO:0042158	lipoprotein biosynthetic process	56 (1.51%)	0.029358
GO:0010646	regulation of cell communication	66 (1.78%)	0.031131
GO:0072350	tricarboxylic acid metabolic process	28 (0.76%)	0.031184
GO:0032989	cellular component morphogenesis	192 (5.18%)	0.031275
GO:0030865	cortical cytoskeleton organization	14 (0.38%)	0.031342
GO:0006022	aminoglycan metabolic process	7 (0.19%)	0.031342
GO:0005976	polysaccharide metabolic process	264 (7.13%)	0.032727
GO:0048583	regulation of response to stimulus	100 (2.7%)	0.035832
GO:0051259	protein oligomerization	15 (0.41%)	0.036633
GO:0042445	hormone metabolic process	54 (1.46%)	0.038669
GO:0043094	cellular metabolic compound salvage	74 (2%)	0.039351
GO:1901137	carbohydrate derivative biosynthetic process	162 (4.37%)	0.039763
GO:0009787	regulation of abscisic acid-activated signaling pathway	30 (0.81%)	0.039763
GO:1901419	regulation of response to alcohol	30 (0.81%)	0.039763
GO:0016192	vesicle-mediated transport	114 (3.08%)	0.039763
GO:0010817	regulation of hormone levels	86 (2.32%)	0.041079
GO:0009893	positive regulation of metabolic process	114 (3.08%)	0.041499
GO:0046148	pigment biosynthetic process	21 (0.57%)	0.041499
GO:0006520	cellular amino acid metabolic process	244 (6.59%)	0.042504
GO:0009226	nucleotide-sugar biosynthetic process	17 (0.46%)	0.044174
GO:0071704	organic substance metabolic process	2535 (68.46%)	0.04475
GO:0009058	biosynthetic process	1168 (31.54%)	0.045084
GO:0031325	positive regulation of cellular metabolic process	45 (1.22%)	0.045084
GO:0072507	divalent inorganic cation homeostasis	20 (0.54%)	0.045132
GO:0009664	plant-type cell wall organization	65 (1.76%)	0.045686
GO:0009225	nucleotide-sugar metabolic process	21 (0.57%)	0.047099
GO:0009738	abscisic acid-activated signaling pathway	34 (0.92%)	0.047123
GO:0071215	cellular response to abscisic acid stimulus	34 (0.92%)	0.047123
GO:0097306	cellular response to alcohol	34 (0.92%)	0.047123
GO:0009690	cytokinin metabolic process	13 (0.35%)	0.04796
GO:0044255	cellular lipid metabolic process	346 (9.34%)	0.049047
