# Supplementary material for: Comparative transcriptome analysis provides molecular insights into heterosis of waterlogging tolerance in Chrysanthemum indicum
Source: BMC Plant Biol. 2024 Apr 10;24:259. doi: 10.1186/s12870-024-04954-4 (PMC11005212; doi:10.1186/s12870-024-04954-4)
Supplement: Supplementary file 12 — Supplementary Material 12 [file 12870_2024_4954_MOESM12_ESM.xlsx]

## Sheet: Sheet1
Table S7 GO biological process terminology with significant enrichment of 1720 common up-regulated differentially expressed genes shared by line 98
GO ID	description	gene number (ratio)	p.adjust
GO:0010243	response to organonitrogen compound	74 (9.06%)	0
GO:0009719	response to endogenous stimulus	167 (20.44%)	0
GO:0050896	response to stimulus	451 (55.2%)	0
GO:1901698	response to nitrogen compound	79 (9.67%)	0
GO:0010033	response to organic substance	215 (26.32%)	0
GO:0006950	response to stress	295 (36.11%)	0
GO:0042221	response to chemical	292 (35.74%)	0
GO:0006952	defense response	100 (12.24%)	0
GO:0007154	cell communication	170 (20.81%)	0
GO:0007165	signal transduction	146 (17.87%)	0
GO:0023052	signaling	146 (17.87%)	0
GO:0044700	single organism signaling	146 (17.87%)	0
GO:0008219	cell death	57 (6.98%)	2e-06
GO:0016310	phosphorylation	78 (9.55%)	2e-06
GO:0016265	death	59 (7.22%)	2e-06
GO:0051716	cellular response to stimulus	198 (24.24%)	3e-06
GO:0009692	ethylene metabolic process	20 (2.45%)	5e-06
GO:0043449	cellular alkene metabolic process	20 (2.45%)	5e-06
GO:0051707	response to other organism	122 (14.93%)	5e-06
GO:0043207	response to external biotic stimulus	123 (15.06%)	5e-06
GO:1900673	olefin metabolic process	20 (2.45%)	5e-06
GO:0006468	protein phosphorylation	61 (7.47%)	5e-06
GO:0001101	response to acid chemical	121 (14.81%)	5e-06
GO:0009607	response to biotic stimulus	123 (15.06%)	1.2e-05
GO:0009605	response to external stimulus	159 (19.46%)	3.1e-05
GO:0009725	response to hormone	120 (14.69%)	3.6e-05
GO:0002376	immune system process	62 (7.59%)	5e-05
GO:0010941	regulation of cell death	48 (5.88%)	5.7e-05
GO:0043067	regulation of programmed cell death	48 (5.88%)	5.7e-05
GO:0051704	multi-organism process	126 (15.42%)	6.5e-05
GO:0050794	regulation of cellular process	234 (28.64%)	0.000149
GO:0012501	programmed cell death	48 (5.88%)	0.000195
GO:0065007	biological regulation	334 (40.88%)	0.00022
GO:0070887	cellular response to chemical stimulus	99 (12.12%)	0.000744
GO:0050789	regulation of biological process	304 (37.21%)	0.000821
GO:0009694	jasmonic acid metabolic process	25 (3.06%)	0.000975
GO:0002252	immune effector process	21 (2.57%)	0.001042
GO:0071310	cellular response to organic substance	95 (11.63%)	0.001693
GO:0009751	response to salicylic acid	28 (3.43%)	0.004677
GO:0009863	salicylic acid mediated signaling pathway	27 (3.3%)	0.004739
GO:0071446	cellular response to salicylic acid stimulus	27 (3.3%)	0.004739
GO:0072330	monocarboxylic acid biosynthetic process	23 (2.82%)	0.005347
GO:0006979	response to oxidative stress	41 (5.02%)	0.007385
GO:0071229	cellular response to acid chemical	41 (5.02%)	0.011352
GO:0006633	fatty acid biosynthetic process	21 (2.57%)	0.013142
GO:0009696	salicylic acid metabolic process	22 (2.69%)	0.014733
GO:0042537	benzene-containing compound metabolic process	22 (2.69%)	0.017278
GO:0009910	negative regulation of flower development	3 (0.37%)	0.01752
GO:2000242	negative regulation of reproductive process	3 (0.37%)	0.01752
GO:0018871	1-aminocyclopropane-1-carboxylate metabolic process	4 (0.49%)	0.017902
GO:0009620	response to fungus	44 (5.39%)	0.017902
GO:0098542	defense response to other organism	33 (4.04%)	0.018038
GO:0009755	hormone-mediated signaling pathway	67 (8.2%)	0.022284
GO:0032870	cellular response to hormone stimulus	67 (8.2%)	0.022812
GO:0071495	cellular response to endogenous stimulus	67 (8.2%)	0.022812
GO:0006955	immune response	42 (5.14%)	0.022812
GO:0018958	phenol-containing compound metabolic process	22 (2.69%)	0.025896
GO:1901701	cellular response to oxygen-containing compound	49 (6%)	0.025896
GO:0014070	response to organic cyclic compound	46 (5.63%)	0.029294
GO:1901700	response to oxygen-containing compound	97 (11.87%)	0.029456
GO:0045087	innate immune response	40 (4.9%)	0.043764
GO:0009814	defense response, incompatible interaction	23 (2.82%)	0.043764
GO:0071407	cellular response to organic cyclic compound	37 (4.53%)	0.049303
