# Supplementary material for: Comparative transcriptome analysis provides molecular insights into heterosis of waterlogging tolerance in Chrysanthemum indicum
Source: BMC Plant Biol. 2024 Apr 10;24:259. doi: 10.1186/s12870-024-04954-4 (PMC11005212; doi:10.1186/s12870-024-04954-4)
Supplement: Supplementary file 15 — Supplementary Material 15 [file 12870_2024_4954_MOESM15_ESM.xlsx]

## Sheet: Sheet1
Table S6 GO biological process terminology with significant enrichment of 3931 common differentially expressed genes shared by line 98
GO ID	description	gene number (ratio)	P.adjust
GO:0009719	response to endogenous stimulus	329 (15.08%)	0
GO:0010033	response to organic substance	451 (20.68%)	0
GO:0010243	response to organonitrogen compound	104 (4.77%)	0
GO:0042221	response to chemical	645 (29.57%)	1.1e-05
GO:0050896	response to stimulus	1024 (46.95%)	3.8e-05
GO:0001101	response to acid chemical	270 (12.38%)	4.3e-05
GO:0009451	RNA modification	82 (3.76%)	0.000237
GO:0007154	cell communication	358 (16.41%)	0.000324
GO:0008219	cell death	107 (4.91%)	0.000468
GO:0009725	response to hormone	268 (12.29%)	0.000562
GO:0006863	purine nucleobase transport	6 (0.28%)	0.00058
GO:0044765	single-organism transport	472 (21.64%)	0.00075
GO:1902578	single-organism localization	475 (21.78%)	0.000764
GO:0007165	signal transduction	297 (13.62%)	0.000876
GO:0023052	signaling	297 (13.62%)	0.000908
GO:0044700	single organism signaling	297 (13.62%)	0.000908
GO:0016265	death	110 (5.04%)	0.000908
GO:0022613	ribonucleoprotein complex biogenesis	49 (2.25%)	0.00117
GO:0006950	response to stress	622 (28.52%)	0.001895
GO:0006810	transport	561 (25.72%)	0.002079
GO:0010941	regulation of cell death	93 (4.26%)	0.002336
GO:0043067	regulation of programmed cell death	93 (4.26%)	0.002336
GO:0071702	organic substance transport	286 (13.11%)	0.002336
GO:0051234	establishment of localization	586 (26.87%)	0.002336
GO:0012501	programmed cell death	96 (4.4%)	0.003196
GO:0009692	ethylene metabolic process	28 (1.28%)	0.003972
GO:0043449	cellular alkene metabolic process	28 (1.28%)	0.003972
GO:0006820	anion transport	121 (5.55%)	0.004163
GO:1900673	olefin metabolic process	28 (1.28%)	0.004805
GO:1901698	response to nitrogen compound	113 (5.18%)	0.004852
GO:0072527	pyrimidine-containing compound metabolic process	51 (2.34%)	0.005228
GO:0071705	nitrogen compound transport	88 (4.03%)	0.007349
GO:0000469	cleavage involved in rRNA processing	8 (0.37%)	0.007609
GO:1901700	response to oxygen-containing compound	239 (10.96%)	0.008694
GO:0009891	positive regulation of biosynthetic process	35 (1.6%)	0.009932
GO:0009694	jasmonic acid metabolic process	46 (2.11%)	0.009932
GO:0015833	peptide transport	27 (1.24%)	0.010543
GO:0051179	localization	604 (27.69%)	0.010891
GO:0015698	inorganic anion transport	54 (2.48%)	0.014626
GO:0006811	ion transport	245 (11.23%)	0.015053
GO:0042886	amide transport	28 (1.28%)	0.017714
GO:0009605	response to external stimulus	344 (15.77%)	0.021916
GO:0006595	polyamine metabolic process	20 (0.92%)	0.028297
GO:0010087	phloem or xylem histogenesis	23 (1.05%)	0.034344
GO:0015849	organic acid transport	61 (2.8%)	0.034344
GO:0046942	carboxylic acid transport	61 (2.8%)	0.034344
GO:0009698	phenylpropanoid metabolic process	49 (2.25%)	0.034344
GO:0009699	phenylpropanoid biosynthetic process	42 (1.93%)	0.037037
GO:0006970	response to osmotic stress	175 (8.02%)	0.037961
GO:0008610	lipid biosynthetic process	138 (6.33%)	0.038726
GO:0072528	pyrimidine-containing compound biosynthetic process	43 (1.97%)	0.038726
GO:0009812	flavonoid metabolic process	30 (1.38%)	0.038726
GO:0015851	nucleobase transport	11 (0.5%)	0.044013
GO:0015711	organic anion transport	65 (2.98%)	0.044013
GO:0044699	single-organism process	1539 (70.56%)	0.049149
